# Supplementary material for: Genetic Parameter Estimation of White Spot Traits in the Carapace of Swimming Crab Portunus trituberculatus
Source: Animals (Basel). 2026 Jul 8;16(14):2123. doi: 10.3390/ani16142123 (PMC13404941; doi:10.3390/ani16142123)
Supplement: Supplementary file 1 [file animals-16-02123-s001.zip]

Archive with 1 entries (1 files):
- animals-4330620-supplementary.pdf
